# Supplementary material for: Ancient duplication and functional differentiation of phytochelatin synthases is conserved in plant genomes
Source: Hortic Res. 2024 Nov 26;12(3):uhae334. doi: 10.1093/hr/uhae334 (PMC11879510; doi:10.1093/hr/uhae334)
Supplement: Web_Material_uhae334 [file web_material_uhae334.zip]

Archive with 1 entries (1 files):
- Li_et_al_PCS_Evolution_SUPPLEMENTARY_MATERIALS_R01.docx
